# Supplementary material for: Asymmetric DNA methylation of CpG dyads is a feature of secondary DMRs associated with the Dlk1/Gtl2 imprinting cluster in mouse
Source: Epigenetics Chromatin. 2017 Jun 21;10:31. doi: 10.1186/s13072-017-0138-0 (PMC5480104; doi:10.1186/s13072-017-0138-0)
Supplement: Supplementary file 1 — Additional file 1. Data used for statistical analyses of DNA methylation levels at the Gtl2- and IG-DMRs. The numerical data used to perform Mann-Whitney U tests and the resulting P values are contained in this file. Data from the Gtl2-DMR 5’ region, Gtl2-DMR 3’ region and the IG-DMR are presented in separate sheets. Within each sheet, data from each of the developmental stages are presented in chronological order, as they are in the Results, Figures, and Tables. Each sheet presents the information for a specific locus, tissue, cross (maternal allele x paternal allele), and parental allele analyzed, as indicated in columns A-D. % methylation (column F) was calculated by dividing the number of methylated CpG sites observed in a given subclone (column E) by the total number of CpG sites analyzed within the subclone; the raw data used to make these calculations are found in Figs. 2, 3 and 4. For the Gtl2-DMR 3’ region and the IG-DMR, P values were calculated independently for BxC samples vs. CxB samples. In addition, P values were calculated for the combined BxC + CxB samples, as some of the BxC and CxB sample sizes were too small to accurately perform Mann-Whitney U tests. Data presented in sheets labelled “grouped” combine subclones derived from the same PCR with identical DNA methylation patterns and identical sequences as a single sample, while every subclone analyzed is treated as an independent sample in sheets labelled “ungrouped”. [file 13072_2017_138_MOESM1_ESM.xlsx]

## Sheet: Gtl2-DMR (5 prime), grouped
Additional File 1: Data used for statistical analyses of DNA methylation levels at the Gtl2- and IG-DMRs.
The numerical data used to perform Mann-Whitney U tests and the resulting P values are presented in this file. Data from the Gtl2-DMR 5' region, the Gtl2-DMR 3' region and the IG-DMR are presented in separate sheets. Within each sheet, data from each of the developmental stages are presented in chronological order, as they are in the Results, Figures and Tables. Each data set presents the informa…
region	tissue	cross	paternal (P) or maternal (M)	subclone(s)	% methylation		P values, paternal vs. maternal
Gtl2-DMR, 5'	7.5 dpc embryo	BxC	P	B6	100		7.5 dpc embryo	0.0001
Gtl2-DMR, 5'	7.5 dpc embryo	BxC	P	D3,5	100		14.5 dpc embryo	0.0024
Gtl2-DMR, 5'	7.5 dpc embryo	BxC	P	D6	95.45		5 dpp liver	0.0024
Gtl2-DMR, 5'	7.5 dpc embryo	BxC	P	B1	95.45		adult liver	0.0021
Gtl2-DMR, 5'	7.5 dpc embryo	BxC	P	B7	81.82
Gtl2-DMR, 5'	7.5 dpc embryo	BxC	P	B5	81.82		P values, paternal alleles across development
Gtl2-DMR, 5'	7.5 dpc embryo	BxC	P	A 1,6	81.82			7.5 dpc embryo	14.5 dpc embryo	5 dpp liver
Gtl2-DMR, 5'	7.5 dpc embryo	BxC	P	D7	81.82		14.5 dpc embryo	0.1738
Gtl2-DMR, 5'	7.5 dpc embryo	BxC	P	D1	72.73		5 dpp liver	0.6241	0.4009
Gtl2-DMR, 5'	7.5 dpc embryo	BxC	P	D2	68.18		adult liver	0.6965	0.101	0.4902
Gtl2-DMR, 5'	7.5 dpc embryo	BxC	P	A7	63.64
Gtl2-DMR, 5'	7.5 dpc embryo	BxC	P	A5	63.64		P values, maternal alleles across development
Gtl2-DMR, 5'	7.5 dpc embryo	BxC	M	C3	36.36			7.5 dpc embryo	14.5 dpc embryo	5 dpp liver
Gtl2-DMR, 5'	7.5 dpc embryo	BxC	M	A3,4	22.73		14.5 dpc	0.5093
Gtl2-DMR, 5'	7.5 dpc embryo	BxC	M	D4	22.73		5 dpp liver	0.1118	0.093
Gtl2-DMR, 5'	7.5 dpc embryo	BxC	M	D8	18.18		adult liver	0.9681	0.5961	0.2187
Gtl2-DMR, 5'	7.5 dpc embryo	BxC	M	C2,7	9.09
Gtl2-DMR, 5'	7.5 dpc embryo	BxC	M	B3	4.55
Gtl2-DMR, 5'	7.5 dpc embryo	BxC	M	A2	0
Gtl2-DMR, 5'	7.5 dpc embryo	BxC	M	B4	0
Gtl2-DMR, 5'	7.5 dpc embryo	BxC	M	C1,4-6,8	0
Gtl2-DMR, 5'	7.5 dpc embryo	BxC	M	F6	0
Gtl2-DMR, 5'	14.5 dpc embryo	BxC	P	E 1,4,6	100
Gtl2-DMR, 5'	14.5 dpc embryo	BxC	P	B4	95.45
Gtl2-DMR, 5'	14.5 dpc embryo	BxC	P	F4	95.45
Gtl2-DMR, 5'	14.5 dpc embryo	BxC	P	B2	90.48
Gtl2-DMR, 5'	14.5 dpc embryo	BxC	P	A6	90.91
Gtl2-DMR, 5'	14.5 dpc embryo	BxC	P	B3	81.82
Gtl2-DMR, 5'	14.5 dpc embryo	BxC	P	D6	81.82
Gtl2-DMR, 5'	14.5 dpc embryo	BxC	P	D3	50
Gtl2-DMR, 5'	14.5 dpc embryo	BxC	P	A5	31.82
Gtl2-DMR, 5'	14.5 dpc embryo	BxC	M	D2	4.55
Gtl2-DMR, 5'	14.5 dpc embryo	BxC	M	E5	4.55
Gtl2-DMR, 5'	14.5 dpc embryo	BxC	M	A11	0
Gtl2-DMR, 5'	14.5 dpc embryo	BxC	M	D 4,5	0
Gtl2-DMR, 5'	14.5 dpc embryo	BxC	M	E2,3	0
Gtl2-DMR, 5'	14.5 dpc embryo	BxC	M	F1,2,6	0
Gtl2-DMR, 5'	5 dpp liver	BxC	P	A2	90.91
Gtl2-DMR, 5'	5 dpp liver	BxC	P	B12	81.82
Gtl2-DMR, 5'	5 dpp liver	BxC	P	E6	68.18
Gtl2-DMR, 5'	5 dpp liver	BxC	P	C1	63.64
Gtl2-DMR, 5'	5 dpp liver	BxC	P	E4	63.64
Gtl2-DMR, 5'	5 dpp liver	BxC	P	A7	54.55
Gtl2-DMR, 5'	5 dpp liver	BxC	M	F4	27.27
Gtl2-DMR, 5'	5 dpp liver	BxC	M	C3	18.18
Gtl2-DMR, 5'	5 dpp liver	BxC	M	A6	13.64
Gtl2-DMR, 5'	5 dpp liver	BxC	M	B2	4.55
Gtl2-DMR, 5'	5 dpp liver	BxC	M	A1,3	0
Gtl2-DMR, 5'	5 dpp liver	BxC	M	C2	0
Gtl2-DMR, 5'	5 dpp liver	BxC	M	E3,5	0
Gtl2-DMR, 5'	5 dpp liver	BxC	M	F3	0
Gtl2-DMR, 5'	adult liver	BxC	P	A6	100
Gtl2-DMR, 5'	adult liver	BxC	P	I6	100
Gtl2-DMR, 5'	adult liver	BxC	P	J2	90.91
Gtl2-DMR, 5'	adult liver	BxC	P	J6	86.36
Gtl2-DMR, 5'	adult liver	BxC	P	A3	81.82
Gtl2-DMR, 5'	adult liver	BxC	P	I3	68.18
Gtl2-DMR, 5'	adult liver	BxC	P	J3	68.18
Gtl2-DMR, 5'	adult liver	BxC	P	J1	45.45
Gtl2-DMR, 5'	adult liver	BxC	M	A7	50
Gtl2-DMR, 5'	adult liver	BxC	M	A5	31.82
Gtl2-DMR, 5'	adult liver	BxC	M	J5	11.11
Gtl2-DMR, 5'	adult liver	BxC	M	A2	9.52
Gtl2-DMR, 5'	adult liver	BxC	M	C4	4.55
Gtl2-DMR, 5'	adult liver	BxC	M	C1-3,5,8	0
Gtl2-DMR, 5'	adult liver	BxC	M	J7	0

## Sheet: Gtl2-DMR (5 prime), ungrouped
The Gtl2-DMR, 5', ungrouped data set on this sheet is derived from the Gtl2-DMR, 5' region grouped data set. In the grouped data set, subclones derived from the same PCR with identical DNA methylation patterns and identical sequences were grouped as a single sample; in the ungrouped data set shown on this sheet all subclones analyzed were treated as independent samples.
region	tissue	cross	paternal (P) or maternal (M)	subclone	% methylation		P values, paternal vs. maternal
Gtl2-DMR, 5'	7.5 dpc embryo	BxC	P	B6	100		7.5 dpc embryo	<0.0001
Gtl2-DMR, 5'	7.5 dpc embryo	BxC	P	D3	100		14.5 dpc embryo	0.0001
Gtl2-DMR, 5'	7.5 dpc embryo	BxC	P	D5	100		5 dpp liver	0.0014
Gtl2-DMR, 5'	7.5 dpc embryo	BxC	P	D6	95.45		adult liver	0.0004
Gtl2-DMR, 5'	7.5 dpc embryo	BxC	P	B1	95.45
Gtl2-DMR, 5'	7.5 dpc embryo	BxC	P	B7	81.82
Gtl2-DMR, 5'	7.5 dpc embryo	BxC	P	B5	81.82
Gtl2-DMR, 5'	7.5 dpc embryo	BxC	P	A1	81.82
Gtl2-DMR, 5'	7.5 dpc embryo	BxC	P	A6	81.82
Gtl2-DMR, 5'	7.5 dpc embryo	BxC	P	D7	81.82
Gtl2-DMR, 5'	7.5 dpc embryo	BxC	P	D1	72.73
Gtl2-DMR, 5'	7.5 dpc embryo	BxC	P	D2	68.18
Gtl2-DMR, 5'	7.5 dpc embryo	BxC	P	A7	63.64
Gtl2-DMR, 5'	7.5 dpc embryo	BxC	P	A5	63.64
Gtl2-DMR, 5'	7.5 dpc embryo	BxC	M	C3	36.36
Gtl2-DMR, 5'	7.5 dpc embryo	BxC	M	A3	22.73
Gtl2-DMR, 5'	7.5 dpc embryo	BxC	M	A4	22.73
Gtl2-DMR, 5'	7.5 dpc embryo	BxC	M	D4	22.73
Gtl2-DMR, 5'	7.5 dpc embryo	BxC	M	D8	18.18
Gtl2-DMR, 5'	7.5 dpc embryo	BxC	M	C2	9.09
Gtl2-DMR, 5'	7.5 dpc embryo	BxC	M	C7	9.09
Gtl2-DMR, 5'	7.5 dpc embryo	BxC	M	B3	4.55
Gtl2-DMR, 5'	7.5 dpc embryo	BxC	M	A2	0
Gtl2-DMR, 5'	7.5 dpc embryo	BxC	M	B4	0
Gtl2-DMR, 5'	7.5 dpc embryo	BxC	M	C1	0
Gtl2-DMR, 5'	7.5 dpc embryo	BxC	M	C4	0
Gtl2-DMR, 5'	7.5 dpc embryo	BxC	M	C5	0
Gtl2-DMR, 5'	7.5 dpc embryo	BxC	M	C6	0
Gtl2-DMR, 5'	7.5 dpc embryo	BxC	M	C8	0
Gtl2-DMR, 5'	7.5 dpc embryo	BxC	M	F6	0
Gtl2-DMR, 5'	14.5 dpc embryo	BxC	P	E1	100
Gtl2-DMR, 5'	14.5 dpc embryo	BxC	P	E4	100
Gtl2-DMR, 5'	14.5 dpc embryo	BxC	P	E6	100
Gtl2-DMR, 5'	14.5 dpc embryo	BxC	P	B4	95.45
Gtl2-DMR, 5'	14.5 dpc embryo	BxC	P	F4	95.45
Gtl2-DMR, 5'	14.5 dpc embryo	BxC	P	B2	90.48
Gtl2-DMR, 5'	14.5 dpc embryo	BxC	P	A6	90.91
Gtl2-DMR, 5'	14.5 dpc embryo	BxC	P	B3	81.82
Gtl2-DMR, 5'	14.5 dpc embryo	BxC	P	D6	81.82
Gtl2-DMR, 5'	14.5 dpc embryo	BxC	P	D3	50
Gtl2-DMR, 5'	14.5 dpc embryo	BxC	P	A5	31.82
Gtl2-DMR, 5'	14.5 dpc embryo	BxC	M	D2	4.55
Gtl2-DMR, 5'	14.5 dpc embryo	BxC	M	E5	4.55
Gtl2-DMR, 5'	14.5 dpc embryo	BxC	M	A11	0
Gtl2-DMR, 5'	14.5 dpc embryo	BxC	M	D4	0
Gtl2-DMR, 5'	14.5 dpc embryo	BxC	M	D5	0
Gtl2-DMR, 5'	14.5 dpc embryo	BxC	M	E2	0
Gtl2-DMR, 5'	14.5 dpc embryo	BxC	M	E3	0
Gtl2-DMR, 5'	14.5 dpc embryo	BxC	M	F1	0
Gtl2-DMR, 5'	14.5 dpc embryo	BxC	M	F2	0
Gtl2-DMR, 5'	14.5 dpc embryo	BxC	M	F6	0
Gtl2-DMR, 5'	5 dpp liver	BxC	P	A2	90.91
Gtl2-DMR, 5'	5 dpp liver	BxC	P	B12	81.82
Gtl2-DMR, 5'	5 dpp liver	BxC	P	E6	68.18
Gtl2-DMR, 5'	5 dpp liver	BxC	P	C1	63.64
Gtl2-DMR, 5'	5 dpp liver	BxC	P	E4	63.64
Gtl2-DMR, 5'	5 dpp liver	BxC	P	A7	54.55
Gtl2-DMR, 5'	5 dpp liver	BxC	M	F4	27.27
Gtl2-DMR, 5'	5 dpp liver	BxC	M	C3	18.18
Gtl2-DMR, 5'	5 dpp liver	BxC	M	A6	13.64
Gtl2-DMR, 5'	5 dpp liver	BxC	M	B2	4.55
Gtl2-DMR, 5'	5 dpp liver	BxC	M	A1	0
Gtl2-DMR, 5'	5 dpp liver	BxC	M	A3	0
Gtl2-DMR, 5'	5 dpp liver	BxC	M	C2	0
Gtl2-DMR, 5'	5 dpp liver	BxC	M	E3	0
Gtl2-DMR, 5'	5 dpp liver	BxC	M	E5	0
Gtl2-DMR, 5'	5 dpp liver	BxC	M	F3	0
Gtl2-DMR, 5'	adult liver	BxC	P	A6	100
Gtl2-DMR, 5'	adult liver	BxC	P	I6	100
Gtl2-DMR, 5'	adult liver	BxC	P	J2	90.91
Gtl2-DMR, 5'	adult liver	BxC	P	J6	86.36
Gtl2-DMR, 5'	adult liver	BxC	P	A3	81.82
Gtl2-DMR, 5'	adult liver	BxC	P	I3	68.18
Gtl2-DMR, 5'	adult liver	BxC	P	J3	68.18
Gtl2-DMR, 5'	adult liver	BxC	P	J1	45.45
Gtl2-DMR, 5'	adult liver	BxC	M	A7	50
Gtl2-DMR, 5'	adult liver	BxC	M	A5	31.82
Gtl2-DMR, 5'	adult liver	BxC	M	J5	11.11
Gtl2-DMR, 5'	adult liver	BxC	M	A2	9.52
Gtl2-DMR, 5'	adult liver	BxC	M	C4	4.55
Gtl2-DMR, 5'	adult liver	BxC	M	C1	0
Gtl2-DMR, 5'	adult liver	BxC	M	C2	0
Gtl2-DMR, 5'	adult liver	BxC	M	C3	0
Gtl2-DMR, 5'	adult liver	BxC	M	C5	0
Gtl2-DMR, 5'	adult liver	BxC	M	C8	0
Gtl2-DMR, 5'	adult liver	BxC	M	J7	0

## Sheet: Gtl2-DMR (3 prime), grouped
For the Gtl2-DMR, 3' region, P values were calculated independently for BxC samples and for CxB samples. In addition, P values were calculated for the combined BxC and CxB samples, as some of the BxC and CxB sample sizes were too small to accurately perform Mann-Whitney U tests. P values for each reciprocal cross as well as the combined BxC + CxB crosses are presented below.
region	tissue	cross	paternal (P) or maternal (M)	subclone(s)	% methylation		P values, paternal vs. maternal, BxC			P values, paternal alleles across development, BxC					P values, maternal alleles across development, BxC
Gtl2-DMR, 3'	7.5 dpc embryo	BxC	P	F1,2	81.82		7.5 dpc embryo	ND*			7.5 dpc embryo	14.5 dpc embryo	5 dpp liver			7.5 dpc embryo	14.5 dpc embryo	5 dpp liver
							14.5 dpc embryo	0.01		14.5 dpc embryo	ND				14.5 dpc embryo	0.4413
Gtl2-DMR, 3'	7.5 dpc embryo	BxC	M	A1,3-5,7	9.09		5 dpp liver	0.0003		5 dpp liver	ND	>.05			5 dpp liver	0.0434	0.1211
Gtl2-DMR, 3'	7.5 dpc embryo	BxC	M	B3,5,8	4.55		adult liver	<0.01		adult liver	ND	ND	>0.05		adult liver	0.5419	0.9283	0.4413
Gtl2-DMR, 3'	7.5 dpc embryo	BxC	M	C5	4.55
Gtl2-DMR, 3'	7.5 dpc embryo	BxC	M	H3	4.55		P values, paternal vs. maternal, CxB			P values, paternal alleles across development, CxB					P values, maternal alleles across development, CxB
Gtl2-DMR, 3'	7.5 dpc embryo	BxC	M	E8	4.55		7.5 dpc embryo	0.0147			7.5 dpc embryo	14.5 dpc embryo	5 dpp liver			7.5 dpc embryo	14.5 dpc embryo	5 dpp liver
Gtl2-DMR, 3'	7.5 dpc embryo	BxC	M	D2	4.55		14.5 dpc embryo	0.0002		14.5 dpc embryo	0.5287				14.5 dpc embryo	1
Gtl2-DMR, 3'	7.5 dpc embryo	BxC	M	C3	0		5 dpp liver	<0.05		5 dpp liver	0.9761	0.4065			5 dpp liver	ND	>0.05
Gtl2-DMR, 3'	7.5 dpc embryo	BxC	M	C1,4,6,7,8	0		adult liver	<0.01		adult liver	ND	ND	ND		adult liver	0.3789	0.1527	ND
Gtl2-DMR, 3'	7.5 dpc embryo	BxC	M	B4,7	0
Gtl2-DMR, 3'	7.5 dpc embryo	BxC	M	D3,6,8	0		P values, paternal vs. maternal, BxC + CxB			P values, paternal alleles across development, BxC + CxB					P values, maternal alleles across development, BxC + CxB
Gtl2-DMR, 3'	7.5 dpc embryo	BxC	M	E1-6	0		7.5 dpc embryo	0.0004			7.5 dpc embryo	14.5 dpc embryo	5 dpp liver			7.5 dpc embryo	14.5 dpc embryo	5 dpp liver
Gtl2-DMR, 3'	7.5 dpc embryo	BxC	M	F3-7	0		14.5 dpc embryo	<0.0001		14.5 dpc embryo	0.2846				14.5 dpc embryo	0.4354
Gtl2-DMR, 3'	7.5 dpc embryo	BxC	M	G1,3,5,7,8	0		5 dpp liver	<0.0001		5 dpp liver	0.6599	0.3222			5 dpp liver	0.0404	0.0801
Gtl2-DMR, 3'	7.5 dpc embryo	BxC	M	H2,6	0		adult liver	<0.0001		adult liver	0.2713	0.4715	0.4354		adult liver	0.6031	0.177	0.0124
Gtl2-DMR, 3'	7.5 dpc embryo	BxC	M	H5	0
							*not determined; sample size is too small
Gtl2-DMR, 3'	7.5 dpc embryo	CxB	P	D3,6	100
Gtl2-DMR, 3'	7.5 dpc embryo	CxB	P	G1,5,8	95.45
Gtl2-DMR, 3'	7.5 dpc embryo	CxB	P	D2	90.91
Gtl2-DMR, 3'	7.5 dpc embryo	CxB	P	D5,7	81.82
Gtl2-DMR, 3'	7.5 dpc embryo	CxB	P	D4	50
Gtl2-DMR, 3'	7.5 dpc embryo	CxB	M	C2,5,6	72.73
Gtl2-DMR, 3'	7.5 dpc embryo	CxB	M	C3,H5,8	54.55
Gtl2-DMR, 3'	7.5 dpc embryo	CxB	M	C1,7,8	4.55
Gtl2-DMR, 3'	7.5 dpc embryo	CxB	M	E3,7,8	0
Gtl2-DMR, 3'	7.5 dpc embryo	CxB	M	E4	0
Gtl2-DMR, 3'	7.5 dpc embryo	CxB	M	F1,2,3,6,7	0
Gtl2-DMR, 3'	7.5 dpc embryo	CxB	M	H2,3,6	0
Gtl2-DMR, 3'	14.5 dpc embryo	BxC	P	B6	100
Gtl2-DMR, 3'	14.5 dpc embryo	BxC	P	K1	95.45
Gtl2-DMR, 3'	14.5 dpc embryo	BxC	M	N4	72.73
Gtl2-DMR, 3'	14.5 dpc embryo	BxC	M	M3	9.09
Gtl2-DMR, 3'	14.5 dpc embryo	BxC	M	G3	4.55
Gtl2-DMR, 3'	14.5 dpc embryo	BxC	M	K2	4.55
Gtl2-DMR, 3'	14.5 dpc embryo	BxC	M	H4	4.55
Gtl2-DMR, 3'	14.5 dpc embryo	BxC	M	N8	4.55
Gtl2-DMR, 3'	14.5 dpc embryo	BxC	M	J2	4.55
Gtl2-DMR, 3'	14.5 dpc embryo	BxC	M	H3	4.55
Gtl2-DMR, 3'	14.5 dpc embryo	BxC	M	M4	4.55
Gtl2-DMR, 3'	14.5 dpc embryo	BxC	M	G6,9	4.55
Gtl2-DMR, 3'	14.5 dpc embryo	BxC	M	G1	4.55
Gtl2-DMR, 3'	14.5 dpc embryo	BxC	M	A8	0
Gtl2-DMR, 3'	14.5 dpc embryo	BxC	M	G7	0
Gtl2-DMR, 3'	14.5 dpc embryo	BxC	M	H1,2,5,6	0
Gtl2-DMR, 3'	14.5 dpc embryo	BxC	M	I3,5-8	0
Gtl2-DMR, 3'	14.5 dpc embryo	BxC	M	J3,4,7	0
Gtl2-DMR, 3'	14.5 dpc embryo	BxC	M	L2,4,5,7,8	0
Gtl2-DMR, 3'	14.5 dpc embryo	BxC	M	M1,2,5	0
Gtl2-DMR, 3'	14.5 dpc embryo	BxC	M	N3,5,6	0
Gtl2-DMR, 3'	14.5 dpc embryo	BxC	M	N7	0
Gtl2-DMR, 3'	14.5 dpc embryo	CxB	P	C1	100
Gtl2-DMR, 3'	14.5 dpc embryo	CxB	P	F2-4,6,7	100
Gtl2-DMR, 3'	14.5 dpc embryo	CxB	P	F5	100
Gtl2-DMR, 3'	14.5 dpc embryo	CxB	P	I3,7-10,13	100
Gtl2-DMR, 3'	14.5 dpc embryo	CxB	P	C4-6	95.45
Gtl2-DMR, 3'	14.5 dpc embryo	CxB	P	D1	95.45
Gtl2-DMR, 3'	14.5 dpc embryo	CxB	P	F8	95.45
Gtl2-DMR, 3'	14.5 dpc embryo	CxB	P	I2,12,14	95.45
Gtl2-DMR, 3'	14.5 dpc embryo	CxB	P	C2,5,6	90.91
Gtl2-DMR, 3'	14.5 dpc embryo	CxB	P	D2	68.18
Gtl2-DMR, 3'	14.5 dpc embryo	CxB	P	D3-5,7	54.55
Gtl2-DMR, 3'	14.5 dpc embryo	CxB	P	D6	18.18
Gtl2-DMR, 3'	14.5 dpc embryo	CxB	M	C8	31.82
Gtl2-DMR, 3'	14.5 dpc embryo	CxB	M	D8	9.09
Gtl2-DMR, 3'	14.5 dpc embryo	CxB	M	L4	9.09
Gtl2-DMR, 3'	14.5 dpc embryo	CxB	M	K1	4.55
Gtl2-DMR, 3'	14.5 dpc embryo	CxB	M	K3	4.55
Gtl2-DMR, 3'	14.5 dpc embryo	CxB	M	F1	0
Gtl2-DMR, 3'	14.5 dpc embryo	CxB	M	I4-6,16	0
Gtl2-DMR, 3'	14.5 dpc embryo	CxB	M	K4,6,7	0
Gtl2-DMR, 3'	14.5 dpc embryo	CxB	M	L1-3,5,6	0
Gtl2-DMR, 3'	5 dpp liver	BxC	P	A5	72.73
Gtl2-DMR, 3'	5 dpp liver	BxC	P	B4	100
Gtl2-DMR, 3'	5 dpp liver	BxC	P	Y2	90.91
Gtl2-DMR, 3'	5 dpp liver	BxC	P	Y3	72.73
Gtl2-DMR, 3'	5 dpp liver	BxC	P	Y4	100
Gtl2-DMR, 3'	5 dpp liver	BxC	P	Y5	95.45
Gtl2-DMR, 3'	5 dpp liver	BxC	P	Z1	100
Gtl2-DMR, 3'	5 dpp liver	BxC	P	Z7	90.91
Gtl2-DMR, 3'	5 dpp liver	BxC	M	A2,7	0
Gtl2-DMR, 3'	5 dpp liver	BxC	M	A4	4.55
Gtl2-DMR, 3'	5 dpp liver	BxC	M	B1,5	4.55
Gtl2-DMR, 3'	5 dpp liver	BxC	M	B2	13.64
Gtl2-DMR, 3'	5 dpp liver	BxC	M	B3	9.09
Gtl2-DMR, 3'	5 dpp liver	BxC	M	B6	0
Gtl2-DMR, 3'	5 dpp liver	BxC	M	Y6	4.55
Gtl2-DMR, 3'	5 dpp liver	BxC	M	Y7	9.09
Gtl2-DMR, 3'	5 dpp liver	BxC	M	Y8	68.18
Gtl2-DMR, 3'	5 dpp liver	BxC	M	Z4	0
Gtl2-DMR, 3'	5 dpp liver	BxC	M	Z5	18.18
Gtl2-DMR, 3'	5 dpp liver	CxB	P	A2	100
Gtl2-DMR, 3'	5 dpp liver	CxB	P	B1,6	100
Gtl2-DMR, 3'	5 dpp liver	CxB	P	B2,3	100
Gtl2-DMR, 3'	5 dpp liver	CxB	P	C3,5	100
Gtl2-DMR, 3'	5 dpp liver	CxB	P	F3,5-7	100
Gtl2-DMR, 3'	5 dpp liver	CxB	P	J2	100
Gtl2-DMR, 3'	5 dpp liver	CxB	P	B5	95.45
Gtl2-DMR, 3'	5 dpp liver	CxB	P	I4,5	95.45
Gtl2-DMR, 3'	5 dpp liver	CxB	P	A4	95.45
Gtl2-DMR, 3'	5 dpp liver	CxB	P	G6,8	95.45
Gtl2-DMR, 3'	5 dpp liver	CxB	P	A5,6	90.91
Gtl2-DMR, 3'	5 dpp liver	CxB	P	E6	90.91
Gtl2-DMR, 3'	5 dpp liver	CxB	P	F4	90.91
Gtl2-DMR, 3'	5 dpp liver	CxB	P	J4	90.91
Gtl2-DMR, 3'	5 dpp liver	CxB	P	B4	90.91
Gtl2-DMR, 3'	5 dpp liver	CxB	P	I2,3	90.91
Gtl2-DMR, 3'	5 dpp liver	CxB	P	F1	86.36
Gtl2-DMR, 3'	5 dpp liver	CxB	P	D6,7	81.82
Gtl2-DMR, 3'	5 dpp liver	CxB	P	A3	81.82
Gtl2-DMR, 3'	5 dpp liver	CxB	P	J3,5	77.27
Gtl2-DMR, 3'	5 dpp liver	CxB	P	D1	72.73
Gtl2-DMR, 3'	5 dpp liver	CxB	P	C4,6	72.73
Gtl2-DMR, 3'	5 dpp liver	CxB	P	D2	68.18
Gtl2-DMR, 3'	5 dpp liver	CxB	P	E2,3,5	63.64
Gtl2-DMR, 3'	5 dpp liver	CxB	P	G5	45.45
Gtl2-DMR, 3'	5 dpp liver	CxB	P	E1	18.18
Gtl2-DMR, 3'	5 dpp liver	CxB	M	E4	27.27
Gtl2-DMR, 3'	5 dpp liver	CxB	M	D8	4.55
Gtl2-DMR, 3'	adult liver	BxC	P	M5	100
Gtl2-DMR, 3'	adult liver	BxC	P	A8	95.45
Gtl2-DMR, 3'	adult liver	BxC	P	M4	95.45
Gtl2-DMR, 3'	adult liver	BxC	P	D1,2,7,8	95.45
Gtl2-DMR, 3'	adult liver	BxC	M	J2,4	18.18
Gtl2-DMR, 3'	adult liver	BxC	M	D5	18.18
Gtl2-DMR, 3'	adult liver	BxC	M	J5,11	13.64
Gtl2-DMR, 3'	adult liver	BxC	M	C7	9.09
Gtl2-DMR, 3'	adult liver	BxC	M	A2,6,7	0
Gtl2-DMR, 3'	adult liver	BxC	M	D4,6	0
Gtl2-DMR, 3'	adult liver	BxC	M	J1	0
Gtl2-DMR, 3'	adult liver	BxC	M	J3,9	0
Gtl2-DMR, 3'	adult liver	BxC	M	M2	0
Gtl2-DMR, 3'	adult liver	BxC	M	M6,8	0
Gtl2-DMR, 3'	adult liver	CxB	P	D1	90.91
Gtl2-DMR, 3'	adult liver	CxB	P	D2,5	90.91
Gtl2-DMR, 3'	adult liver	CxB	P	D3	90.91
Gtl2-DMR, 3'	adult liver	CxB	P	D9,10	90.91
Gtl2-DMR, 3'	adult liver	CxB	M	F6	18.18
Gtl2-DMR, 3'	adult liver	CxB	M	B9	9.09
Gtl2-DMR, 3'	adult liver	CxB	M	A1	4.55
Gtl2-DMR, 3'	adult liver	CxB	M	A5	4.55
Gtl2-DMR, 3'	adult liver	CxB	M	B10	0
Gtl2-DMR, 3'	adult liver	CxB	M	C4	4.55
Gtl2-DMR, 3'	adult liver	CxB	M	A7	4.55
Gtl2-DMR, 3'	adult liver	CxB	M	E9	0
Gtl2-DMR, 3'	adult liver	CxB	M	F1	0
Gtl2-DMR, 3'	adult liver	CxB	M	A6	0
Gtl2-DMR, 3'	adult liver	CxB	M	A8	0
Gtl2-DMR, 3'	adult liver	CxB	M	D6-8	0
Gtl2-DMR, 3'	adult liver	CxB	M	A2,3,4	0
Gtl2-DMR, 3'	adult liver	CxB	M	B1,3,8	0
Gtl2-DMR, 3'	adult liver	CxB	M	B2,4-7	0
Gtl2-DMR, 3'	adult liver	CxB	M	C1	0
Gtl2-DMR, 3'	adult liver	CxB	M	C3,6-9	0
Gtl2-DMR, 3'	adult liver	CxB	M	D4	0
Gtl2-DMR, 3'	adult liver	CxB	M	E4,5	0
Gtl2-DMR, 3'	adult liver	CxB	M	E6-8	0
Gtl2-DMR, 3'	adult liver	CxB	M	F2,5,7,8	0
Gtl2-DMR, 3'	adult liver	CxB	M	F3,4	0
Gtl2-DMR, 3'	adult liver	CxB	M	F9,10	0

## Sheet: IG-DMR, grouped
For the IG-DMR, 3' region, P values were calculated independently for BxC samples and for CxB samples. In addition, P values were calculated for the combined BxC and CxB samples, as some of the BxC and CxB sample sizes were too small to accurately perform Mann-Whitney U tests. P values for each reciprocal cross as well as the combined BxC + CxB crosses are presented below.
region	tissue	cross	paternal (P) or maternal (M)	subclone(s)	% methylation		P values, paternal vs. maternal, BxC			P values, paternal alleles across development, BxC					P values, maternal alleles across development, BxC
IG-DMR	7.5dpc embryo	BxC	P	A1,4,9	100		7.5 dpc embryo	<0.01			7.5 dpc embryo	14.5 dpc embryo	5 dpp liver			7.5 dpc embryo	14.5 dpc embryo	5 dpp liver
IG-DMR	7.5dpc embryo	BxC	P	B4,7,9,12	100		14.5 dpc embryo	0.0002		14.5 dpc embryo	0.0989				14.5 dpc embryo	>0.05
IG-DMR	7.5dpc embryo	BxC	P	F5	100		5 dpp liver	0.0003		5 dpp liver	0.0385	0.6892			5 dpp liver	0.05	0.2713
IG-DMR	7.5dpc embryo	BxC	P	H2	100		adult liver	<0.01		adult liver	0.0673	0.9442	0.7414		adult liver	ND	>0.05	>0.05
IG-DMR	7.5dpc embryo	BxC	P	B6	97.73
IG-DMR	7.5dpc embryo	BxC	P	C3,6,10	97.73		P values, paternal vs. maternal, CxB			P values, paternal alleles across development, CxB					P values, maternal alleles across development, CxB
IG-DMR	7.5dpc embryo	BxC	P	H3	97.73		7.5 dpc embryo	0.0005			7.5 dpc embryo	14.5 dpc embryo	5 dpp liver			7.5 dpc embryo	14.5 dpc embryo	5 dpp liver
IG-DMR	7.5dpc embryo	BxC	P	D2,6	97.73		14.5 dpc embryo	<0.01		14.5 dpc embryo	0.0061				14.5 dpc embryo	>0.05
IG-DMR	7.5dpc embryo	BxC	P	B2,5	95.45		5 dpp liver	<0.01		5 dpp liver	0.1164	0.3271			5 dpp liver	ND	ND
IG-DMR	7.5dpc embryo	BxC	P	B8	95.45		adult liver	<0.01		adult liver	0.0032	0.5222	0.1389		adult liver	>0.05	ND	ND
IG-DMR	7.5dpc embryo	BxC	P	A2,10	95.45
IG-DMR	7.5dpc embryo	BxC	P	C8	95.45		P values, paternal vs. maternal, BxC + CxB			P values, paternal alleles across development, BxC + CxB					P values, maternal alleles across development, BxC + CxB
IG-DMR	7.5dpc embryo	BxC	P	B3	95.45		7.5 dpc embryo	<0.0001			7.5 dpc embryo	14.5 dpc embryo	5 dpp liver			7.5 dpc embryo	14.5 dpc embryo	5 dpp liver
IG-DMR	7.5dpc embryo	BxC	P	H4	93.18		14.5 dpc embryo	<0.0001		14.5 dpc embryo	0.0021				14.5 dpc embryo	0.4715
IG-DMR	7.5dpc embryo	BxC	P	G1	93.18		5 dpp liver	<0.0001		5 dpp liver	0.0178	0.6241			5 dpp liver	0.177	0.5353
IG-DMR	7.5dpc embryo	BxC	P	H1	93.18		adult liver	0.0001		adult liver	0.0006	0.6455	0.3576		adult liver	0.2041	0.2757	0.6818
IG-DMR	7.5dpc embryo	BxC	P	G5	93.18
IG-DMR	7.5dpc embryo	BxC	P	D1,3-5,7,8	90.91		*not determined; sample size is too small
IG-DMR	7.5dpc embryo	BxC	P	G2	86.36
IG-DMR	7.5dpc embryo	BxC	P	C4,7,12	86.36
IG-DMR	7.5dpc embryo	BxC	P	A3	88.64
IG-DMR	7.5dpc embryo	BxC	P	C9	81.82
IG-DMR	7.5dpc embryo	BxC	M	E4	2.27
IG-DMR	7.5dpc embryo	BxC	M	E3	2.27
IG-DMR	7.5dpc embryo	BxC	M	E1,2	0
IG-DMR	7.5dpc embryo	CxB	P	C12	100
IG-DMR	7.5dpc embryo	CxB	P	E2,4,5,7	100
IG-DMR	7.5dpc embryo	CxB	P	D9	97.73
IG-DMR	7.5dpc embryo	CxB	P	E6	95.45
IG-DMR	7.5dpc embryo	CxB	P	C4,7,12	95.45
IG-DMR	7.5dpc embryo	CxB	P	D7	95.45
IG-DMR	7.5dpc embryo	CxB	P	C1,8	95.45
IG-DMR	7.5dpc embryo	CxB	P	C5	93.18
IG-DMR	7.5dpc embryo	CxB	P	D5	93.18
IG-DMR	7.5dpc embryo	CxB	P	B5,9-11	90.91
IG-DMR	7.5dpc embryo	CxB	P	C11	90.7
IG-DMR	7.5dpc embryo	CxB	P	C2	90.91
IG-DMR	7.5dpc embryo	CxB	P	B1-3,6,8	88.64
IG-DMR	7.5dpc embryo	CxB	P	C10	88.64
IG-DMR	7.5dpc embryo	CxB	P	B7,12	86.36
IG-DMR	7.5dpc embryo	CxB	M	D1	27.27
IG-DMR	7.5dpc embryo	CxB	M	E1	11.36
IG-DMR	7.5dpc embryo	CxB	M	A3,7	2.27
IG-DMR	7.5dpc embryo	CxB	M	A10	2.27
IG-DMR	7.5dpc embryo	CxB	M	A1,2,5,9,12	0
IG-DMR	7.5dpc embryo	CxB	M	C9	0
IG-DMR	14.5 dpc embryo	BxC	P	C12	100
IG-DMR	14.5 dpc embryo	BxC	P	K2,4,10	100
IG-DMR	14.5 dpc embryo	BxC	P	L2,5,8	100
IG-DMR	14.5 dpc embryo	BxC	P	L1	97.73
IG-DMR	14.5 dpc embryo	BxC	P	C8	97.73
IG-DMR	14.5 dpc embryo	BxC	P	J9	97.73
IG-DMR	14.5 dpc embryo	BxC	P	C10,11	97.73
IG-DMR	14.5 dpc embryo	BxC	P	I3	97.73
IG-DMR	14.5 dpc embryo	BxC	P	J8	97.73
IG-DMR	14.5 dpc embryo	BxC	P	J12	97.73
IG-DMR	14.5 dpc embryo	BxC	P	L4	95.45
IG-DMR	14.5 dpc embryo	BxC	P	K1	95.45
IG-DMR	14.5 dpc embryo	BxC	P	K3	93.18
IG-DMR	14.5 dpc embryo	BxC	P	J11	88.64
IG-DMR	14.5 dpc embryo	BxC	M	K7	54.55
IG-DMR	14.5 dpc embryo	BxC	M	C7	18.18
IG-DMR	14.5 dpc embryo	BxC	M	C9	6.82
IG-DMR	14.5 dpc embryo	BxC	M	K8	4.55
IG-DMR	14.5 dpc embryo	BxC	M	D6	2.27
IG-DMR	14.5 dpc embryo	BxC	M	L9	2.27
IG-DMR	14.5 dpc embryo	BxC	M	L3	0
IG-DMR	14.5 dpc embryo	BxC	M	K5,6	0
IG-DMR	14.5 dpc embryo	CxB	P	A6,7	100
IG-DMR	14.5 dpc embryo	CxB	P	B9	100
IG-DMR	14.5 dpc embryo	CxB	P	C3-5	100
IG-DMR	14.5 dpc embryo	CxB	P	D2,6	100
IG-DMR	14.5 dpc embryo	CxB	P	C2	97.73
IG-DMR	14.5 dpc embryo	CxB	P	E3	97.73
IG-DMR	14.5 dpc embryo	CxB	P	A8	97.73
IG-DMR	14.5 dpc embryo	CxB	P	D9	97.73
IG-DMR	14.5 dpc embryo	CxB	P	D11	97.73
IG-DMR	14.5 dpc embryo	CxB	P	D4	97.73
IG-DMR	14.5 dpc embryo	CxB	P	E2	97.73
IG-DMR	14.5 dpc embryo	CxB	P	F6	97.73
IG-DMR	14.5 dpc embryo	CxB	P	A3	97.73
IG-DMR	14.5 dpc embryo	CxB	P	A5	95.45
IG-DMR	14.5 dpc embryo	CxB	P	B3,6,10	95.45
IG-DMR	14.5 dpc embryo	CxB	P	F4	93.18
IG-DMR	14.5 dpc embryo	CxB	P	D3	90.91
IG-DMR	14.5 dpc embryo	CxB	M	E4	6.82
IG-DMR	14.5 dpc embryo	CxB	M	E6	4.55
IG-DMR	14.5 dpc embryo	CxB	M	C1	0
IG-DMR	5dpp liver	BxC	P	A6	100
IG-DMR	5dpp liver	BxC	P	B1,2,6	100
IG-DMR	5dpp liver	BxC	P	C2,3,6	100
IG-DMR	5dpp liver	BxC	P	D6	100
IG-DMR	5dpp liver	BxC	P	E4	100
IG-DMR	5dpp liver	BxC	P	F3,4,6	100
IG-DMR	5dpp liver	BxC	P	D5	97.73
IG-DMR	5dpp liver	BxC	P	A4	97.73
IG-DMR	5dpp liver	BxC	P	A5	97.73
IG-DMR	5dpp liver	BxC	P	D1	97.73
IG-DMR	5dpp liver	BxC	P	C5	97.73
IG-DMR	5dpp liver	BxC	P	A1,3	97.73
IG-DMR	5dpp liver	BxC	P	E7	97.73
IG-DMR	5dpp liver	BxC	P	F8	97.73
IG-DMR	5dpp liver	BxC	P	B3	97.73
IG-DMR	5dpp liver	BxC	P	C1	95.45
IG-DMR	5dpp liver	BxC	P	E6	95.45
IG-DMR	5dpp liver	BxC	P	D4	95.45
IG-DMR	5dpp liver	BxC	P	E3	88.64
IG-DMR	5dpp liver	BxC	P	B5	81.82
IG-DMR	5dpp liver	BxC	M	B4	50
IG-DMR	5dpp liver	BxC	M	E2,5	22.73
IG-DMR	5dpp liver	BxC	M	D3	18.18
IG-DMR	5dpp liver	BxC	M	F1,2	6.82
IG-DMR	5dpp liver	BxC	M	D2,6	2.63
IG-DMR	5dpp liver	BxC	M	A2	2.27
IG-DMR	5dpp liver	CxB	P	A5,8	100
IG-DMR	5dpp liver	CxB	P	B7	100
IG-DMR	5dpp liver	CxB	P	C6	100
IG-DMR	5dpp liver	CxB	P	D2	100
IG-DMR	5dpp liver	CxB	P	E5	100
IG-DMR	5dpp liver	CxB	P	F2,3,6	100
IG-DMR	5dpp liver	CxB	P	H3,5,6	100
IG-DMR	5dpp liver	CxB	P	G8	97.73
IG-DMR	5dpp liver	CxB	P	B6,8	97.73
IG-DMR	5dpp liver	CxB	P	D3	97.73
IG-DMR	5dpp liver	CxB	P	C2	97.73
IG-DMR	5dpp liver	CxB	P	H3	97.73
IG-DMR	5dpp liver	CxB	P	A4	97.73
IG-DMR	5dpp liver	CxB	P	E3	97.73
IG-DMR	5dpp liver	CxB	P	G4	97.73
IG-DMR	5dpp liver	CxB	P	B1	95.45
IG-DMR	5dpp liver	CxB	P	B3	95.45
IG-DMR	5dpp liver	CxB	P	C1	95.45
IG-DMR	5dpp liver	CxB	P	F1	93.18
IG-DMR	5dpp liver	CxB	P	D5	93.18
IG-DMR	5dpp liver	CxB	P	C4	93.18
IG-DMR	5dpp liver	CxB	P	A6	93.18
IG-DMR	5dpp liver	CxB	P	E8	90.91
IG-DMR	5dpp liver	CxB	P	E4	88.64
IG-DMR	5dpp liver	CxB	P	H1	79.55
IG-DMR	5dpp liver	CxB	P	E7	72.73
IG-DMR	5dpp liver	CxB	P	E6	72.73
IG-DMR	5dpp liver	CxB	M	G1	2.27
IG-DMR	5dpp liver	CxB	M	A2	0
IG-DMR	adult liver	BxC	P	F4,5,10-12	100
IG-DMR	adult liver	BxC	P	I6,11	100
IG-DMR	adult liver	BxC	P	J11	100
IG-DMR	adult liver	BxC	P	J10	97.73
IG-DMR	adult liver	BxC	P	F7	97.73
IG-DMR	adult liver	BxC	P	C4	97.73
IG-DMR	adult liver	BxC	P	D10	97.73
IG-DMR	adult liver	BxC	P	I1,4,5,7-10	97.73
IG-DMR	adult liver	BxC	P	J1,5,7-9	97.73
IG-DMR	adult liver	BxC	P	J3	97.73
IG-DMR	adult liver	BxC	P	F3,6	95.45
IG-DMR	adult liver	BxC	P	F9	95.45
IG-DMR	adult liver	BxC	P	C10,11	95.45
IG-DMR	adult liver	BxC	P	C7	90.91
IG-DMR	adult liver	BxC	M	C8	38.64
IG-DMR	adult liver	BxC	M	D6	15.91
IG-DMR	adult liver	BxC	M	A7	0
IG-DMR	adult liver	BxC	M	D7	0
IG-DMR	adult liver	CxB	P	A2,3,7	100
IG-DMR	adult liver	CxB	P	B5,7	100
IG-DMR	adult liver	CxB	P	C7	100
IG-DMR	adult liver	CxB	P	E4,5	100
IG-DMR	adult liver	CxB	P	D10	97.73
IG-DMR	adult liver	CxB	P	B1	97.73
IG-DMR	adult liver	CxB	P	C10	97.73
IG-DMR	adult liver	CxB	P	A5	97.73
IG-DMR	adult liver	CxB	P	D7	97.73
IG-DMR	adult liver	CxB	P	D12	97.73
IG-DMR	adult liver	CxB	P	B4	95.45
IG-DMR	adult liver	CxB	P	E3	95.45
IG-DMR	adult liver	CxB	M	A4	84.09
IG-DMR	adult liver	CxB	M	E12	22.73
IG-DMR	adult liver	CxB	M	F1	6.82

## Sheet: IG-DMR, BxC, ungrouped
The IG-DMR ungrouped data set on this sheet is derived from the IG-DMR, 5' grouped data set. In the grouped data set, subclones derived from the same PCR with identical DNA methylation patterns and identical sequences were grouped as a single sample; in the ungrouped data set shown on this sheet all subclones analyzed were treated as independent samples.
region	tissue	cross	paternal (P) or maternal (M)	subclone	% methylation		P values, paternal vs. maternal
IG-DMR	7.5dpc embryo	BxC	P	A1	100		7.5 dpc embryo	<0.01
IG-DMR	7.5dpc embryo	BxC	P	A1,4,9	100		14.5 dpc embryo	<0.0001
IG-DMR	7.5dpc embryo	BxC	P	A9	100		5 dpp liver	<0.0001
IG-DMR	7.5dpc embryo	BxC	P	B4	100		adult liver	<0.01
IG-DMR	7.5dpc embryo	BxC	P	B7	100
IG-DMR	7.5dpc embryo	BxC	P	B9	100
IG-DMR	7.5dpc embryo	BxC	P	B12	100
IG-DMR	7.5dpc embryo	BxC	P	F5	100
IG-DMR	7.5dpc embryo	BxC	P	H2	100
IG-DMR	7.5dpc embryo	BxC	P	B6	97.73
IG-DMR	7.5dpc embryo	BxC	P	C3	97.73
IG-DMR	7.5dpc embryo	BxC	P	C6	97.73
IG-DMR	7.5dpc embryo	BxC	P	C10	97.73
IG-DMR	7.5dpc embryo	BxC	P	H3	97.73
IG-DMR	7.5dpc embryo	BxC	P	D2	97.73
IG-DMR	7.5dpc embryo	BxC	P	D6	97.73
IG-DMR	7.5dpc embryo	BxC	P	B2	95.45
IG-DMR	7.5dpc embryo	BxC	P	B5	95.45
IG-DMR	7.5dpc embryo	BxC	P	B8	95.45
IG-DMR	7.5dpc embryo	BxC	P	A2	95.45
IG-DMR	7.5dpc embryo	BxC	P	A10	95.45
IG-DMR	7.5dpc embryo	BxC	P	C8	95.45
IG-DMR	7.5dpc embryo	BxC	P	B3	95.45
IG-DMR	7.5dpc embryo	BxC	P	H4	93.18
IG-DMR	7.5dpc embryo	BxC	P	G1	93.18
IG-DMR	7.5dpc embryo	BxC	P	H1	93.18
IG-DMR	7.5dpc embryo	BxC	P	G5	93.18
IG-DMR	7.5dpc embryo	BxC	P	D1	90.91
IG-DMR	7.5dpc embryo	BxC	P	D3	90.91
IG-DMR	7.5dpc embryo	BxC	P	D4	90.91
IG-DMR	7.5dpc embryo	BxC	P	D5	90.91
IG-DMR	7.5dpc embryo	BxC	P	D7	90.91
IG-DMR	7.5dpc embryo	BxC	P	D8	90.91
IG-DMR	7.5dpc embryo	BxC	P	G2	86.36
IG-DMR	7.5dpc embryo	BxC	P	C4	86.36
IG-DMR	7.5dpc embryo	BxC	P	C7	86.36
IG-DMR	7.5dpc embryo	BxC	P	C12	86.36
IG-DMR	7.5dpc embryo	BxC	P	A3	88.64
IG-DMR	7.5dpc embryo	BxC	P	C9	81.82
IG-DMR	7.5dpc embryo	BxC	M	E4	2.27
IG-DMR	7.5dpc embryo	BxC	M	E3	2.27
IG-DMR	7.5dpc embryo	BxC	M	E1	0
IG-DMR	7.5dpc embryo	BxC	M	E2	0
IG-DMR	14.5 dpc embryo	BxC	P	C12	100
IG-DMR	14.5 dpc embryo	BxC	P	K2	100
IG-DMR	14.5 dpc embryo	BxC	P	K4	100
IG-DMR	14.5 dpc embryo	BxC	P	K10	100
IG-DMR	14.5 dpc embryo	BxC	P	L2	100
IG-DMR	14.5 dpc embryo	BxC	P	L5	100
IG-DMR	14.5 dpc embryo	BxC	P	L8	100
IG-DMR	14.5 dpc embryo	BxC	P	L1	97.73
IG-DMR	14.5 dpc embryo	BxC	P	C8	97.73
IG-DMR	14.5 dpc embryo	BxC	P	J9	97.73
IG-DMR	14.5 dpc embryo	BxC	P	C10	97.73
IG-DMR	14.5 dpc embryo	BxC	P	C11	97.73
IG-DMR	14.5 dpc embryo	BxC	P	I3	97.73
IG-DMR	14.5 dpc embryo	BxC	P	J8	97.73
IG-DMR	14.5 dpc embryo	BxC	P	J12	97.73
IG-DMR	14.5 dpc embryo	BxC	P	L4	95.45
IG-DMR	14.5 dpc embryo	BxC	P	K1	95.45
IG-DMR	14.5 dpc embryo	BxC	P	K3	93.18
IG-DMR	14.5 dpc embryo	BxC	P	J11	88.64
IG-DMR	14.5 dpc embryo	BxC	M	K7	54.55
IG-DMR	14.5 dpc embryo	BxC	M	C7	18.18
IG-DMR	14.5 dpc embryo	BxC	M	C9	6.82
IG-DMR	14.5 dpc embryo	BxC	M	K8	4.55
IG-DMR	14.5 dpc embryo	BxC	M	D6	2.27
IG-DMR	14.5 dpc embryo	BxC	M	L9	2.27
IG-DMR	14.5 dpc embryo	BxC	M	L3	0
IG-DMR	14.5 dpc embryo	BxC	M	K5	0
IG-DMR	14.5 dpc embryo	BxC	M	K6	0
IG-DMR	5dpp liver	BxC	P	A6	100
IG-DMR	5dpp liver	BxC	P	B1	100
IG-DMR	5dpp liver	BxC	P	B2	100
IG-DMR	5dpp liver	BxC	P	B6	100
IG-DMR	5dpp liver	BxC	P	C2	100
IG-DMR	5dpp liver	BxC	P	C3	100
IG-DMR	5dpp liver	BxC	P	C6	100
IG-DMR	5dpp liver	BxC	P	D6	100
IG-DMR	5dpp liver	BxC	P	E4	100
IG-DMR	5dpp liver	BxC	P	F3	100
IG-DMR	5dpp liver	BxC	P	F4	100
IG-DMR	5dpp liver	BxC	P	F6	100
IG-DMR	5dpp liver	BxC	P	D5	97.73
IG-DMR	5dpp liver	BxC	P	A4	97.73
IG-DMR	5dpp liver	BxC	P	A5	97.73
IG-DMR	5dpp liver	BxC	P	D1	97.73
IG-DMR	5dpp liver	BxC	P	C5	97.73
IG-DMR	5dpp liver	BxC	P	A1	97.73
IG-DMR	5dpp liver	BxC	P	A3	97.73
IG-DMR	5dpp liver	BxC	P	E7	97.73
IG-DMR	5dpp liver	BxC	P	F8	97.73
IG-DMR	5dpp liver	BxC	P	B3	97.73
IG-DMR	5dpp liver	BxC	P	C1	95.45
IG-DMR	5dpp liver	BxC	P	E6	95.45
IG-DMR	5dpp liver	BxC	P	D4	95.45
IG-DMR	5dpp liver	BxC	P	E3	88.64
IG-DMR	5dpp liver	BxC	P	B5	81.82
IG-DMR	5dpp liver	BxC	M	B4	50
IG-DMR	5dpp liver	BxC	M	E2	22.73
IG-DMR	5dpp liver	BxC	M	E5	22.73
IG-DMR	5dpp liver	BxC	M	D3	18.18
IG-DMR	5dpp liver	BxC	M	F1	6.82
IG-DMR	5dpp liver	BxC	M	F2	6.82
IG-DMR	5dpp liver	BxC	M	D2	2.63
IG-DMR	5dpp liver	BxC	M	D6	2.63
IG-DMR	5dpp liver	BxC	M	A2	2.27
IG-DMR	adult liver	BxC	P	F4	100
IG-DMR	adult liver	BxC	P	F5	100
IG-DMR	adult liver	BxC	P	F10	100
IG-DMR	adult liver	BxC	P	F11	100
IG-DMR	adult liver	BxC	P	F12	100
IG-DMR	adult liver	BxC	P	I6	100
IG-DMR	adult liver	BxC	P	I11	100
IG-DMR	adult liver	BxC	P	J11	100
IG-DMR	adult liver	BxC	P	J10	97.73
IG-DMR	adult liver	BxC	P	F7	97.73
IG-DMR	adult liver	BxC	P	C4	97.73
IG-DMR	adult liver	BxC	P	D10	97.73
IG-DMR	adult liver	BxC	P	I1	97.73
IG-DMR	adult liver	BxC	P	I4	97.73
IG-DMR	adult liver	BxC	P	I5	97.73
IG-DMR	adult liver	BxC	P	I7	97.73
IG-DMR	adult liver	BxC	P	I8	97.73
IG-DMR	adult liver	BxC	P	I9	97.73
IG-DMR	adult liver	BxC	P	I10	97.73
IG-DMR	adult liver	BxC	P	J1	97.73
IG-DMR	adult liver	BxC	P	J5	97.73
IG-DMR	adult liver	BxC	P	J7	97.73
IG-DMR	adult liver	BxC	P	J8	97.73
IG-DMR	adult liver	BxC	P	J9	97.73
IG-DMR	adult liver	BxC	P	J3	97.73
IG-DMR	adult liver	BxC	P	F3	95.45
IG-DMR	adult liver	BxC	P	F6	95.45
IG-DMR	adult liver	BxC	P	F9	95.45
IG-DMR	adult liver	BxC	P	C10	95.45
IG-DMR	adult liver	BxC	P	C11	95.45
IG-DMR	adult liver	BxC	P	C7	90.91
IG-DMR	adult liver	BxC	M	C8	38.64
IG-DMR	adult liver	BxC	M	D6	15.91
IG-DMR	adult liver	BxC	M	A7	0
IG-DMR	adult liver	BxC	M	D7	0
